# Supplementary material for: Characterization of goat prions demonstrates geographical variation of scrapie strains in Europe and reveals the composite nature of prion strains
Source: Sci Rep. 2020 Jan 8;10:19. doi: 10.1038/s41598-019-57005-6 (PMC6949283; doi:10.1038/s41598-019-57005-6)
Supplement: Supplementary file 2 — Supplementary Table S1. [file 41598_2019_57005_MOESM2_ESM.xlsx]

## Sheet: Foglio1
Supplementary Table S1. Attack rate, survival time and PrPSc type of goat TSE isolates after primary transmission in different rodent models
TSE isolates					tg-gtARQ			tg-shARQ			tg-shVRQ			tg-bov			tga20			RIII			Bv109M
Country	original ID	ID	PrP genotype	TSE type	AR	ST±SD	PrPSc type	AR	ST±SD	PrPSc type	AR	ST±SD	PrPSc type	AR	ST±SD	PrPSc type	AR	ST±SD	PrPSc type	AR	ST±SD	PrPSc type	AR	ST	PrPSc type
France	1075	gtBSE	wt; 211RQ, 240PS	BSE	6/6	346±16	19K	12/14	230±59	19/21K	6/6	657±47	19K	6/6	260±14	19K	6/6	418±22	19K	15/15	363±27	19K	8/8	584±88	19/21K
Italy	114921/1/1	I2	wt	Cl. Scrapie	6/6	526±123	21K	4/11	410±208	21K	6/6	745+26	21K	1/6	453	21K	0/5	>611		0/13			11/11	226±48	21K
Italy	121429/1/1	I3	wt; 240PP	Cl. Scrapie	4/4	644±14	21K	6/6	471±74	21K	8/8	641±103	21K	1/7	464	21K	ND			0/13			11/11	222±27	21K
Italy	128710/1/1	I4	wt; 211QR, 240PS	Cl. Scrapie	6/6	582±20	21K	2/3	518±1	21K	0/8			0/6	>650		ND			ND			ND
Italy	17646/1/1	I5	wt; 240PP	Cl. Scrapie	ND			3/3	531±2	21K	6/6	744±33	21K	ND			ND			ND			ND
Italy	87016/1/1	I15	wt; 154RH; 240PS	Nor98	6/6	552±78	8K	4/4	354±44	8K	5/5	208±39	8K	0/6			0/6	>611		0/13			0/10
Italy	85788/1/1	I7	wt; 240PP	Cl. Scrapie	ND			9/9	434±72	21K	5/5	662±94	21K	ND			ND			0/13			ND
Italy	85792/1/1	I9	wt; 143HR, 240PS	Cl. Scrapie	6/6	578±25	21K	4/5	400±66	21K	0/5			6/6	324±90	21K	ND			0/15			ND
Italy	117463/1/1	I11	wt; 240PS	Cl. Scrapie	ND			11/13	379±121	21K	3/3	620±63	21K	ND			ND			ND			ND
Italy	144508/1/1	I12	wt; 240PS	Cl. Scrapie	4/4	591±42	21K	10/12	420±99	21K	3/3	595±173	21K	0/6	>650		0/6	>611		0/14			10/10	173±23	21K
N-lands	577227	N1	wt; 143HR, 240PS	Cl. Scrapie	4/4	437±44	21K	12/13	249±13	21K	6/6	540±78	21K	3/3	649±9	19K	6/6	407±63	21K	10/10	439±15	21K	6/12	423±134	21K
N-lands	586632-32	N2	wt; 143HR, 240PS	Cl. Scrapie	4/4	555±4	21K	8/8	321±75	21K	6/6	522±96	21K	0/6	>650		ND			13/13	493±23	21K	2/9	278; 370	21K
N-lands	586632-33	N3	wt; 240PP	Cl. Scrapie	6/6	463±21	21K	11/14	270±14	21K	5/5	266±79	21K	2/6	324;703	19K	6/6	425±46	21K	15/15	460±21	21K	2/9	476; 894	21K
France	CP40	F2	wt; 240PS	Cl. Scrapie	5/5	239±21	21K	11/11	177±25	21K	5/5	173±16	NA	4/5	342±163	19K	ND			2/13	900, 900	NA	2/2	216; 624	21K
France	1028	F3	wt; 240PP	Cl. Scrapie	6/6	287±14	21K	13/14	208±26	21K	6/6	224±37	19K	3/6	290±48	19K	6/6	177±13	21K	15/15	300±36	21K	5/11	526±276	21K
France	2119	F6	wt; 240PS	Cl. Scrapie	4/4	468±15	21K	13/14	235±37	19/21K	6/6	285±124	19K	6/6	523±166	19K	ND			13/13	471±20	21K	6/11	436±252	19/21K
France	2143	F10	wt; 240PS	Cl. Scrapie	6/6	449±19	21K	11/11	251±65	21K	6/6	284±40	21K	4/4	556±68	19K	6/6	363±61	21K	15/15	430±11	21K	4/9	276±93	21K
France	2154	F11	wt; 142IM, 240PP	Cl. Scrapie	6/6	>650	21K	7/9	266±36	21K	5/5	351±30	21K	0/6	>650		ND			11/11	417±39	21K	2/11	348; 674	21K
France	9041	F14	wt; 142IM, 240PS	Cl. Scrapie	4/4	526±46	19/21K	9/9	380±66	19/21K	6/6	438±43	21K	ND			ND			5/12	459±41	21K	1/16	799	21K
France	9135	F16	wt; 240PS	Cl. Scrapie	3/3	431±22	21K	5/9	238±78	21K	6/6	413±88	21K	3/6	348±58	21K	0/6	>611		6/8	971±66	21K	15/15	193±20	21K
Spain	C-163P	S2	wt; 240PS	Cl. Scrapie	6/6	228±15	21K	14/15	222±44	19/21K	6/6	198±26	19K	6/6	384±149	19/21K	6/6	437±27	21K	11/11	475±31	21K	6/13	459±181	19/21K
Spain	C-645P	S3	wt; 240PP	Cl. Scrapie	6/6	221±16	21K	13/15	210±32	21K	6/6	195±4	19K	5/5	271±19	19K	6/6	428±18	21K	14/14	451±11	21K	5/9	384±210	19/21K
Greece	1658	G1	wt; 240PP	Cl. Scrapie	ND			2/5	493±45	21K	ND			ND			ND			ND			ND
Greece	1663	G2	wt; 240PP	Cl. Scrapie	1/4	>650	21K	8/9	295±4	21K	6/6	542±23	19K	1/6	610	19K	6/6	417±29	21K	ND			1/13	304	19K
Greece	1676	G3	wt; 143HR, 240PP	Cl. Scrapie	4/4	466±35	21K	6/6	292±53	21K	5/5	540±57	19K	0/6	>650		6/6	368±26	21K	13/13	477±21	21K	0/4
Greece	6989	G4	wt; 240PP	Cl. Scrapie	ND			5/7	399 ±33	21K	ND			ND			ND			ND			ND
Cyprus	Zyp13	C1	wt; 240PP	Cl. Scrapie	4/4	483±15	21K	13/13	295±15	21K	5/5	453±65	19K	2/2	>650	19K	6/6	368±53	21K	15/15	437±13	21K	9/14	292±86	21K
Cyprus	Zyp21	C2	wt; 240PP	Cl. Scrapie	5/5	475±31	21K	13/15	279±54	21K	6/6	459±70	19K	2/5	>650	19K	5/5	398±33	21K	14/14	435±8	21K	8/11	277±47	21K
Cyprus	Zyp27	C3	wt; 240PP	Cl. Scrapie	ND			14/15	292±48	21K	ND			ND			ND			ND			5/11	406±104	21K
Great Britain	G08-1469	UKB2	wt; 127GS, 240PP	CH1641-like	7/7	345±19	19/21K	6/7	169±34	19/21K	6/6	174±6	19K	7/7	205±12	19K	5/5	447±59	19K	13/13	429±33	21K	9/11	481±108	19/21K
Great Britain	G08-1475	UKA2	wt; 240PS	Cl. Scrapie	5/5	245±36	19/21K	10/10	231±59	21K	5/5	300±168	19K	5/5	255±69	19K	6/6	376±48	21K	15/15	418±22	21K	17/18	255±86	19/21K
Great Britain	G08-1446	UKD2	wt; 127GS, 240PP	Cl. Scrapie	6/6	547±100	21K	3/6	503±29	21K	3/6	418±73	19K	0/7	>650		1/6	524	21K	3/15	478±12	21K	0/11
Great Britain	G08-1460	UKC2	wt	Cl. Scrapie	ND			ND			ND			ND			ND			ND			2/9	760; 760	19/21K
Notes:
Color code: orange for negative transmissions,light orange for AR<20%
AR, attack rate
ST, survival time (days post inoculation)
ND, not done
